# Supplementary material for: Changes in Gene Expression Patterns in the Tumor Microenvironment of Head and Neck Squamous Cell Carcinoma Under Chemoradiotherapy Depend on Response
Source: Front Oncol. 2022 Apr 1;12:862694. doi: 10.3389/fonc.2022.862694 (PMC9012140; doi:10.3389/fonc.2022.862694)
Supplement: Supplementary file 2 [file Table_1.xlsx]

## Sheet: Sheet1
Table S1. Histological details. Cases with residual disease after treatment are higlighted in yellow.
Case Nr.	Pretherapeutic assessment	Posttherapeutic assessment
2	TIL = 1, moderately differentiated, focal discohesion, some myofibroblastic stroma	Similar to pretherapeutic biopsy. TIL = 1, moderately differentiated, focal discohesion, some myofibroblastic stroma
3	TIL = 2, well differentiated, cohesive	TIL = 1, well differentiated, cohesive
4	TIL = 1, poorly differentiated, myofibroblastic stroma, discohesive	TIL = 2, moderately differentiated, some myofibroblastic stroma, relatively discohesive
5	TIL = 2, moderately differentiated, discohesive, some myofibroblastic stroma	TIL = 1, moderately differentited, poorly differentiated focally
7	TIL = 3, moderately differentiated, cohesive	No tumour, fibrous tissue and skeletal muscle with patchy chronic inflammation
8	TIL = 1, moderately differentiated, cohesive	No tumour, mucosa with patchy chronic inflammation
9	TIL = 2, moderately differentiated, discohesive	No tumour, dense fibrous tissue, little inflammation
10	TIL = 2, moderately differentiated, discohesive	No viable tumour, fibrous tissue, keratin, dystrophic calcification, some residual nodal lymphocytes
11	TIL = 1, moderately differentiated, papillary growth pattern in places	No tumour, mildly inflamed mucosa, some fibrosis, salivary gland atrophy
12	TIL = 1, infiltrative pattern, prominent stroma	No tumour, epithelial fragment
13	TIL = 1, well differentiated, cohesive	No tumour, fragments of focally inflamed mucosa
14	TIL = 1, moderately differentiated, cohesive	No tumour, mucosal nodule, very little focal inflammation
15	TIL = 2, moderately differentiated, ribbons and nests	No tumour, fibrous tissue, occasional scattered lymphoctes, focal necrosis
16	TIL = 1, moderately differentiated, infiltrative pattern, prominent stroma	TIL = 1, moderately differentiated, infiltrative pattern, myofibroblastic stroma, ulceration
17	TIL = 1, moderately differentiated, infiltrative pattern, prominent stroma, surface dysplasia	TIL = 1, moderately differentiated, infiltrative pattern, prominent stroma
18	TIL = 1, moderately differentiated, infiltrative pattern, prominent stroma	No tumour, mildly inflamed fibrous tissue
19	TIL = 3, non-keratinising, cohesive	No tumour, inflamed mucosa
20	TIL = 1, moderately differentiated, cohesive	No tumour, fragments of mildly inflamed mucosa
21	TIL = 1, non-keratinising, cohesive	No tumour, fragments of mucosa
22	TIL = 3, non-keratinising, ribbons, cohesive	No tumour, focally inflamed mucosa
23	TIL = 1, poorly differentiated, basaloid, cohesive	No tumour, fragments of epithelium, focal inflamed fibrous tissue
24	TIL = 1, non-keratinising, cohesive	No tumour, inflamed mucosa, mostly epithelium, focal fibrosis
25	TIL = 2, moderately differentiated, cohesive, some myofibroblastic stroma	No tumour, inflamed mucosa, some fibrosis, minor salivary glands
26	TIL = 1, moderately differentiated, infiltrative pattern, prominent stroma	No tumour
27	TIL = 3, non-keratinising, cohesive	No tumour, mildly inflamed mucosa with underlying minor salivary glands
28	TIL = 1, mostly surface epithelium	No tumour, mildly inflamed mucos showing some fibrosis
29	TIL = 1, severe dysplasia	No tumour
31	TIL = 3, moderately differentiated, patchy keratin, cohesive	No tumour, mildly inflamed mucosa
32	TIL = 1, moderately differentiated, surface ulceration	No tumour, inflamed mucosa
33	TIL = 2, basaloid, cohesive	No tumour, mildly inflamed mucosa showing some fibrosis
