# Supplementary material for: Changes in Gene Expression Patterns in the Tumor Microenvironment of Head and Neck Squamous Cell Carcinoma Under Chemoradiotherapy Depend on Response
Source: Front Oncol. 2022 Apr 1;12:862694. doi: 10.3389/fonc.2022.862694 (PMC9012140; doi:10.3389/fonc.2022.862694)
Supplement: Supplementary file 3 [file Table_2.xlsx]

## Sheet: Sheet1
Table S2. List of genes enriched in tumor TRM.
Enriched in single cell analysis [12]	Covered by gene panel	log2fold change pre vs. post PR	p adj. value pre vs. post PR	log2fold change pre vs. post RM	p adj. value pre vs. post RM	log2fold change pre vs. post CR	p adj. value pre vs. post CR
AC002331.1	no
AC069363.1	no
AC092580.4	no
ACP5	no
AFAP1L2	no
AGFG1	no
AHI1	no
AKAP5	no
ALOX5AP	no
AMICA1/JAML	yes	-0.319223	0.691469	-0.156022	0.477305	-0.156022	0.477305
ARID5B	no
ARL3	no
BIRC3	no
CALR	no
CBLB	yes	-0.258009	0.62399	0.398012	0.234684	0.398012	0.234684
CCL3	yes	0.308599	NA	-0.126219	0.68874	-0.126219	0.68874
CD7	yes	-0.461013	0.344144	0.179683	0.693994	0.179683	0.693994
CD74	yes	0.270886	0.691469	-0.266499	0.189278	-0.266499	0.189278
CHN1	no
CLEC2B	yes	-0.599485	0.258349	0.388027	0.167133	0.388027	0.167133
CLEC2D	no
CLECL1	no
CREM	no
CRTAM	yes	0.12561	NA	-0.383417	0.153282	-0.383417	0.153282
CSGALNACT1	no
CTLA4	yes	-0.206921	0.769235	0.379642	0.634181	0.379642	0.634181
CTSW	no
CXCL13	yes	-1.50377	0.3685	-0.0110901	0.966822	-0.0110901	0.966822
CYSLTR1	no
DUSP4	yes	-0.0146617	0.992566	0.00511528	0.980644	0.00511528	0.980644
ENTPD1	yes	-0.615486	0.0992467	-0.278043	0.341159	-0.278043	0.341159
ETS1	yes	-0.354884	0.638348	0.143301	0.685402	0.143301	0.685402
ETV1	yes	0.0770267	0.941576	0.327736	0.418896	0.327736	0.418896
GZMA	yes	-0.534761	0.470666	-0.406981	0.110825	-0.406981	0.110825
GZMB	yes	0.0483463	0.974953	0.0593869	0.836586	0.0593869	0.836586
HAVCR2	yes	0.21271	0.691469	-0.985804	0.00217887	-0.985804	0.00217887
HLA-A	yes	-0.155863	0.921453	0.206822	0.652139	0.206822	0.652139
HLA-DPA1	yes	-0.640674	0.277799	0.020383	0.952673	0.020383	0.952673
HLA-DPB1	yes	0.0626021	0.960524	0.222315	0.570061	0.222315	0.570061
HLA-DQA1	yes	-0.0213201	0.992566	0.276476	0.55386	0.276476	0.55386
HLA-DRA	yes	-0.215921	0.879045	0.120404	0.685402	0.120404	0.685402
HLA-DRB1	yes	0.164204	0.812066	-0.256256	0.341159	-0.256256	0.341159
HLA-DRB5	no
ICOS	yes	0.0500655	0.972451	0.149547	0.655207	0.149547	0.655207
ID2	yes	-0.5001	0.119504	0.0859244	0.771943	0.0859244	0.771943
IFNG	yes	0.111919	0.92194	2.05605	0.00228852	2.05605	0.00228852
IL17A	yes	-2.05368	NA	0.271441	0.336914	0.271441	0.336914
IL26	yes	0.207273	NA	1.00905	0.00228852	1.00905	0.00228852
ITM2A	no
KLRD1	yes	-0.0216167	0.988552	0.114488	0.614507	0.114488	0.614507
KRT81	no
KRT86	no
LAYN	no
LYST	no
MAST4	no
MIR155HG	no
MYO1E	no
NEAT1	no
NKG7	yes	-0.134408	0.888064	0.178214	0.639844	0.178214	0.639844
NR3C1	no
PAG1	no
PDCD1	yes	0.0931428	NA	0.420298	0.310659	0.420298	0.310659
PHLDA1	no
PRDM1	yes	-0.607499	0.204871	0.122042	0.831096	0.122042	0.831096
PRF1	yes	0.240447	0.691469	0.194938	0.497994	0.194938	0.497994
PTPN22	no
RAB27A	no
RBPJ	no
RGS1	no
RGS13	no
RNF19A	no
RP11-279F6.3	no
RP11-347P5.1	no
SAMSN1	no
SIRPG	no
SLA	no
SNX9	no
SRGAP3	no
SRGN	yes	0.279206	0.67511	0.25563	0.274357	0.25563	0.274357
SRSF5	no
STAT3	yes	-0.241161	0.802651	0.191518	0.562964	0.191518	0.562964
TIGIT	yes	-0.539043	0.223257	-0.323106	0.213276	-0.323106	0.213276
TNFRSF18	yes	0.010791	0.992566	-0.589747	0.0304122	-0.589747	0.0304122
TNFRSF9	yes	0.387254	0.67511	1.11401	0.000643903	1.11401	0.000643903
TNFSF4	yes	0.0876611	0.93233	0.0858162	0.730003	0.0858162	0.730003
TNIP3	no
TNS3	no
TOX	no
VCAM1	yes	-0.619239	0.25824	0.382227	0.160645	0.382227	0.160645
ZEB2	no
